# Supplementary material for: New Strategies to Overcome Present CRISPR/Cas9 Limitations in Apple and Pear: Efficient Dechimerization and Base Editing
Source: Int J Mol Sci. 2020 Dec 30;22(1):319. doi: 10.3390/ijms22010319 (PMC7795782; doi:10.3390/ijms22010319)
Supplement: Supplementary file 1 [file ijms-22-00319-s001.zip]

Archive with 8 entries (7 files):
- supplementary/
- supplementary/Figure S1.pdf
- supplementary/Figure S2.pdf
- supplementary/Figure S3.pdf
- supplementary/File S1.pdf
- supplementary/File S2.pdf
- supplementary/File S3.pdf
- supplementary/Table S1.pdf
